# Supplementary material for: Alterations in the Microbiome of Horses Affected with Fecal Water Syndrome
Source: Vet Sci. 2025 Jul 31;12(8):724. doi: 10.3390/vetsci12080724 (PMC12390410; doi:10.3390/vetsci12080724)
Supplement: Supplementary file 1 [file vetsci-12-00724-s001.zip › Supplemental_material/Table_S1_subject_demographics.xlsx]

## Sheet: Sorted by Farm
sampleid	Group	Age	Breed	Sex	Time affected (in years)	BCS	Use	Current Ration	Current Medications	Parasite Management	Farm
MP001	Affected	15	Friesian Cross	G	7	5	Dressage	H, G	Pergolide, Firocoxib	Y	A
MP002	Control	16	Lusitano	G		5	Dressage	H, G	Pergolide	Y	A
MP003	Control	10	Andalusian	G		7	Dressage	H, G		Y	A
MP078	Affected	11	Holsteiner	G	1	6	Jumper	H, G		Y	AA
MP079	Control	21	Belgian/Thoroughbred	G		NR	Trail	H, G		Y	AA
MP080	Control	17	Quarter Horse	G		NR	Trail	H, G		Y	AA
MP004	Affected	17	Quarter Horse	G	4	7	Pleasure	H, G		Y	B
MP005	Control	13	Dutch Warmblood	M		4	Dressage	H, G		Y	B
MP011	Control	16	Selle Francais	G		5	Jumper	H, G		Y	B
MP081	Affected	27	Miniature Horse	G	2	4	Pleasure	H, G		Y	BB
MP082	Control	19	Miniature Horse	M		NR	Driving	H, G	MSM, Glucosamine	Y	BB
MP083	Control	28	Miniature Horse	G		NR	Pleasure	H, G	Clenbuterol, Pergolide	Y	BB
MP006	Affected	25	Quarter Horse	G	4	5	Pleasure	H, G	Pergolide, Firocoxib	Y	C
MP007	Control	27	Arabian	M		6	Retired	H, G	Pergolide, Firocoxib	Y	C
MP008	Control	19	Quarter Horse	G		6	Pleasure	H, G		Y	C
MP069	Affected	20	Foxtrotter	M	2	NR	Pleasure	H, G		Y	CC
MP052	Control	20	Foxtrotter	G		NR	Pleasure	H, G		Y	CC
MP009	Affected	5	Tennessee Walking Horse	M	2	4.5	Pleasure	H, G		Y	D
MP071	Affected	11	Foxtrotter	M	<1	5	Competitve Trail	P, H, G		Y	DD
MP010	Affected	15	Quarter Horse	M	5	5	Broodmare	H, G	Domperidone	NR	E
MP012	Affected	25	Spotted Saddle Horse	G	6	4	Pleasure	H, G		Y	F
MP013	Control	18	Tennessee Walking Horse	G		4	Pleasure	H, G		Y	F
MP014	Control	20	Tennessee Walking Horse	M		4	Pleasure	H, G		Y	F
MP015	Control	10	Foxtrotter	M		5	Pleasure	H, G		Y	F
MP016	Affected	25	Paint Horse	G	1	5	Pleasure	P, H, G	Pergolide	Y	G
MP017	Control	14	Miniature Donkey	G		8	Driving	H, G		Y	G
MP018	Control	22	Quarter Horse	G		5	Pleasure	P, H, G		Y	G
MP019	Affected	25	Hanoverian	G	5	6	Retired	P, H, G	Pergolide	Y	H
MP020	Control	17	Thoroughbred	G		5	Retired	P, H, G		Y	H
MP021	Control	13	Thoroughbred	G		5	Jumper	P, H, G		Y	H
MP022	Affected	26	Westphalian	G	1	5	Retired	P, H, G	Pergolide	Y	I
MP023	Control	26	Holsteiner	G		6	Retired	P, H, G	Pergolide	Y	I
MP024	Affected	12	Paint Horse	G	2	5	Jumper	P, H, G		Y	J
MP025	Control	13	Thoroughbred	G		5	Jumper	P, H, G	Firocoxib	Y	J
MP026	Control	6	Foxtrotter	G		5	Pleasure	P, H, G		Y	J
MP027	Affected	16	Thoroughbred	G	NR	5	Eventer	P, H, G		Y	K
MP028	Control	13	Thoroughbred	G		5	Eventer	P, H, G		Y	K
MP029	Control	31	Miniature Horse	G		8	Retired	H, G		Y	K
MP030	Affected	28	Pony	G	6	5	Retired	P, H, G	Pergolide	Y	L
MP070	Affected	28	Pony	G	1	5	Companion	P, H, G	Pergolide	Y	L
MP031	Control	29	Belgian Warmblood	G		4	Retired	P, H, G	Pergolide	Y	L
MP032	Control	22	Warmblood	G		6	Hunter	P, H, G	Firocoxib	Y	L
MP033	Affected	30	Quarter Horse	G	NR	NR	Pleasure	NR		NR	M
MP034	Control	15	Pony	G		NR	NR	NR		NR	M
MP035	Control	19	Thoroughbred	G		NR	NR	NR		NR	M
MP036	Affected	19	Quarter Horse	M	1	7	Pleasure	P, H, G	Pergolide	Y	N
MP037	Control	22	Hanoverian	G		5	Pleasure	P, H, G	Firocoxib	Y	N
MP038	Control	14	Belgian	G		6	Pleasure	P, H, G		Y	N
MP039	Affected	16	Quarter Horse	G	5	6	Pleasure	P, H, G	Firocoxib	Y	O
MP040	Affected	29	National Show Horse	G	4	6	Pleasure	P, H, G	Pergolide, Firocoxib	Y	O
MP041	Control	14	Arabian	G		6	Pleasure	P, H, G		Y	O
MP042	Control	24	Arabian	G		5	Pleasure	P, H, G		Y	O
MP043	Control	14	Arabian	M		5	Pleasure	P, H, G		Y	O
MP044	Control	21	Quarter Horse	G		6	Pleasure	P, H, G	Firocoxib	Y	O
MP045	Affected	30	Arabian Cross	G	6	NR	Retired	H, G	GutX	Y	P
MP046	Control	15	Arabian Cross	M		NR	Pleasure	H, G		Y	P
MP047	Affected	21	Foxtrotter/Tennessee Walking Horse	M	10	NR	Pleasure	H, G	Vitamin E	Y	Q
MP048	Control	20	Arabian	G		NR	Pleasure	P, H, G		Y	Q
MP049	Control	21	Foxtrotter/Tennessee Walking Horse	M		NR	Pleasure	H, G	Vitamin E	Y	Q
MP050	Affected	16	Quarter Horse	G	2	5	Pleasure	H, G	PSGAG, Psyllium, Probiotic	Y	R
MP051	Control	15	Thoroughbred	G		5	Pleasure	H, G	PSGAG, Psyllium, Probiotic	Y	R
MP053	Affected	21	Tennessee Walking Horse	G	2	5	Pleasure	P, G		Y	S
MP054	Control	6	Paint	NR		NR	NR	NR		NR	S
MP055	Control	10	Paso Fino	NR		NR	NR	NR		NR	S
MP056	Affected	25	Caspian Pony	G	2	NR	Retired	P, H, G	Pergolide	Y	T
MP057	Control	8	Caspian Pony	M		NR	NR	P, H, G		Y	T
MP058	Control	14	Caspian Pony	M		NR	NR	P, H, G		Y	T
MP061	Affected	26	Thoroughbred	G	<1	NR	Pleasure	P, H, G	Firocoxib	Y	U
MP059	Control	NR	NR	G		NR	NR	NR		Y	U
MP060	Control	NR	NR	NR		NR	NR	NR		Y	U
MP062	Affected	19	Oldenburg	G	1	6	Dressage	P, H, G	Firocoxib	Y	V
MP063	Control	28	Quarter Horse	M		5	Retired	P, H, G		Y	V
MP064	Control	12	Quarter Horse/Warmblood	M		5	Dressage	P, H, G		Y	V
MP065	Affected	22	Paint	M	<1	5	Trail	P, H, G		Y	W
MP066	Control	20	Quarter Horse	M		4	Trail	P, H, G		Y	W
MP067	Affected	19	Quarter Horse	M	1	6	Pleasure	P, H, G		Y	X
MP068	Control	9	Donkey	G		8	Companion	P, H, G		Y	X
MP072	Affected	18	Warmblood	G	2	7	Jumper	P, H, G		Y	Y
MP073	Control	16	Thoroughbred	G		5	Pleasure	P, H, G	Cetirizine	Y	Y
MP074	Control	22	Thoroughbred	G		5	Pleasure	P, H, G		Y	Y
MP075	Affected	13	Spotted Saddle Horse	G	1	5	Trail	P, H, G		Y	Z
MP076	Control	18	Tennessee Walking Horse	G		7	Trail	P, H, G		Y	Z
MP077	Control	12	Kentucky Mountain Horse	M		5	Trail	P, H, G		Y	Z
