# Supplementary material for: Alterations in the Microbiome of Horses Affected with Fecal Water Syndrome
Source: Vet Sci. 2025 Jul 31;12(8):724. doi: 10.3390/vetsci12080724 (PMC12390410; doi:10.3390/vetsci12080724)
Supplement: Supplementary file 1 [file vetsci-12-00724-s001.zip › Supplemental_material/Table_S2_lefse_markers.xlsx]

## Sheet: microbiomeMarker_lefse_marker_t
	feature	enrich_group	ef_lda	padj
	k__Bacteria|p__Actinomycetota|c__Coriobacteriia|o__Coriobacteriales|f__Coriobacteriales_Incertae_Sedis	Control	2.98576	0.027552
	k__Bacteria|p__Actinomycetota|c__Coriobacteriia|o__Coriobacteriales|f__Coriobacteriales_Incertae_Sedis|g__Phoenicibacter	Control	2.99257	0.00521476
	k__Bacteria|p__Bacillota|c__Bacilli|o__Erysipelotrichales|f__Erysipelatoclostridiaceae	Control	3.45083	0.0437669
	k__Bacteria|p__Bacillota|c__Bacilli|o__Erysipelotrichales|f__Erysipelatoclostridiaceae|g__UCG-004	Control	3.46336	0.027892
	k__Bacteria|p__Bacillota|c__Bacilli|o__Mycoplasmatales	Control	2.53378	0.0084805
	k__Bacteria|p__Bacillota|c__Bacilli|o__Mycoplasmatales|f__Mycoplasmataceae	Control	2.53378	0.0084805
	k__Bacteria|p__Bacillota|c__Bacilli|o__Mycoplasmatales|f__Mycoplasmataceae|g__Mycoplasma	Control	2.53378	0.0084805
	k__Bacteria|p__Bacillota|c__Clostridia|o__Eubacteriales	Control	3.56984	0.00133114
	k__Bacteria|p__Bacillota|c__Clostridia|o__Eubacteriales|f__Eubacteriaceae	Control	3.56805	0.00149064
	k__Bacteria|p__Bacillota|c__Clostridia|o__Eubacteriales|f__Eubacteriaceae|g__Eubacterium	Control	3.56795	0.00149064
	k__Bacteria|p__Bacillota|c__Clostridia|o__Lachnospirales|f__Lachnospiraceae|g__Lachnospiraceae_UCG-006	Control	2.51587	0.00269487
	k__Bacteria|p__Bacillota|c__Clostridia|o__Oscillospirales|f__Ruminococcaceae|g__Candidatus_Soleaferrea	Control	2.90244	0.0107766
	k__Bacteria|p__Bacillota|c__Clostridia|o__Oscillospirales|f__Ruminococcaceae|g__Pygmaiobacter	Control	2.6469	0.00117308
	k__Bacteria|p__Bacillota|c__Clostridia|o__Peptostreptococcales-Tissierellales|f__Anaerovoracaceae|g__[Eubacterium]_saphenum_group	Control	2.36359	0.0242713
	k__Bacteria|p__Bacillota|c__Clostridia|o__Peptostreptococcales-Tissierellales|f__Anaerovoracaceae|g__Mogibacterium	Control	3.37191	0.0386661
	k__Bacteria|p__Bacteroidota|c__Bacteroidia|o__Bacteroidales|f__Bacteroidales_uncultured	Control	2.52541	0.00235185
	k__Bacteria|p__Bacteroidota|c__Bacteroidia|o__Bacteroidales|f__Bacteroidales_uncultured|g__Bacteroidales_uncultured	Control	2.52541	0.00235185
	k__Bacteria|p__Bacteroidota|c__Bacteroidia|o__Bacteroidales|f__Rikenellaceae|g__dgA-11_gut_group	Control	3.25568	0.000304123
	k__Bacteria|p__Desulfobacterota|c__Desulfovibrionia|o__Desulfovibrionales|f__Desulfovibrionaceae|g__Mailhella	Control	2.76098	0.0302489
	k__Bacteria|p__Synergistota|c__Synergistia|o__Synergistales|f__Synergistaceae|g__Cloacibacillus	Control	2.11849	0.00587787
	k__Bacteria|p__Synergistota|c__Synergistia|o__Synergistales|f__Synergistaceae|g__Synergistaceae_uncultured	Control	2.3027	0.00892943
	k__Bacteria|p__Verrucomicrobiota|c__Lentisphaeria|o__Victivallales	Control	2.57421	0.0412877
	k__Bacteria|p__Actinomycetota|c__Actinobacteria|o__Corynebacteriales|f__Dietziaceae	FWS	2.03505	0.0471255
	k__Bacteria|p__Actinomycetota|c__Actinobacteria|o__Corynebacteriales|f__Dietziaceae|g__Dietzia	FWS	2.0372	0.0471255
	k__Bacteria|p__Actinomycetota|c__Actinobacteria|o__Micrococcales	FWS	3.63096	0.0205513
	k__Bacteria|p__Actinomycetota|c__Actinobacteria|o__Micrococcales|f__Micrococcaceae	FWS	3.33053	0.0249342
	k__Bacteria|p__Actinomycetota|c__Actinobacteria|o__Micrococcales|f__Micrococcaceae|g__Glutamicibacter	FWS	3.30684	0.0268751
	k__Bacteria|p__Bacillota|c__Bacilli|o__Lactobacillales|f__Aerococcaceae|g__Aerococcus	FWS	3.01769	0.0484084
	k__Bacteria|p__Bacillota|c__Clostridia|o__Christensenellales	FWS	3.85955	0.00638536
	k__Bacteria|p__Bacillota|c__Clostridia|o__Christensenellales|f__Christensenellaceae	FWS	3.85955	0.00638536
	k__Bacteria|p__Bacillota|c__Clostridia|o__Christensenellales|f__Christensenellaceae|g__Christensenellaceae	FWS	2.39006	0.0130778
	k__Bacteria|p__Bacillota|c__Clostridia|o__Christensenellales|f__Christensenellaceae|g__Christensenellaceae_R-7_group	FWS	3.85615	0.00500333
	k__Bacteria|p__Bacillota|c__Clostridia|o__Lachnospirales|f__Lachnospiraceae|g__[Eubacterium]_hallii_group	FWS	3.54871	0.0235594
	k__Bacteria|p__Bacillota|c__Clostridia|o__Lachnospirales|f__Lachnospiraceae|g__Acetitomaculum	FWS	3.41549	0.00577586
	k__Bacteria|p__Bacillota|c__Clostridia|o__Lachnospirales|f__Lachnospiraceae|g__Frisingicoccus	FWS	2.80721	0.0306095
	k__Bacteria|p__Bacillota|c__Clostridia|o__Oscillospirales|f__Oscillospiraceae|g__UCG-002	FWS	3.67986	0.0348762
	k__Bacteria|p__Bacillota|c__Clostridia|o__Peptostreptococcales-Tissierellales|f__Anaerovoracaceae|g__Family_XIII_AD3011_group	FWS	3.02719	0.0447607
	k__Bacteria|p__Bacteroidota|c__Bacteroidia|o__Bacteroidales|f__Marinilabiliaceae	FWS	2.97762	0.0301153
	k__Bacteria|p__Bacteroidota|c__Bacteroidia|o__Bacteroidales|f__Marinilabiliaceae|g__Marinilabiliaceae_uncultured	FWS	2.97986	0.0159643
	k__Bacteria|p__Bacteroidota|c__Bacteroidia|o__Bacteroidales|f__Muribaculaceae	FWS	2.96066	0.0373058
	k__Bacteria|p__Bacteroidota|c__Bacteroidia|o__Bacteroidales|f__Muribaculaceae|g__Muribaculaceae	FWS	2.96066	0.0373058
	k__Bacteria|p__Bacteroidota|c__Bacteroidia|o__Bacteroidales|f__Prevotellaceae|g__Alloprevotella	FWS	3.50289	0.000851226
	k__Bacteria|p__Bacteroidota|c__Bacteroidia|o__Sphingobacteriales	FWS	2.73467	0.045878
	k__Bacteria|p__Bacteroidota|c__Bacteroidia|o__Sphingobacteriales|f__Sphingobacteriaceae	FWS	2.73193	0.0101263
	k__Bacteria|p__Pseudomonadota|c__AlphaPseudomonadota|o__Rhodobacterales	FWS	2.09331	0.00676695
	k__Bacteria|p__Pseudomonadota|c__AlphaPseudomonadota|o__Rhodobacterales|f__Rhodobacteraceae	FWS	2.09636	0.00676695
	k__Bacteria|p__Verrucomicrobiota|c__Verrucomicrobiae|o__LD1-PB3	FWS	2.98548	0.0458847
	k__Bacteria|p__Verrucomicrobiota|c__Verrucomicrobiae|o__LD1-PB3|f__LD1-PB3	FWS	2.98384	0.0458847
	k__Bacteria|p__Verrucomicrobiota|c__Verrucomicrobiae|o__LD1-PB3|f__LD1-PB3|g__LD1-PB3	FWS	2.99001	0.0458847
